# Supplementary material for: External Validation with Accuracy Confounders of VCO2-Derived Predicted Energy Expenditure Compared to Resting Energy Expenditure Measured by Indirect Calorimetry in Mechanically Ventilated Children
Source: Nutrients. 2022 Oct 10;14(19):4211. doi: 10.3390/nu14194211 (PMC9571636; doi:10.3390/nu14194211)
Supplement: Supplementary file 1 [file nutrients-14-04211-s001.zip]

Archive with 1 entries (1 files):
- nutrients-1929042-supplementary.pdf
